# Supplementary material for: Waterborne Transmission Driving the Prevalence of Blastocystis sp. in Los Ríos Region, Southern Chile
Source: Microorganisms. 2025 Jul 1;13(7):1549. doi: 10.3390/microorganisms13071549 (PMC12298328; doi:10.3390/microorganisms13071549)
Supplement: Supplementary file 1 [file microorganisms-13-01549-s001.zip]

Archive with 1 entries (1 files):
- microorganisms-3687707-supplementary.pdf
